# Supplementary material for: Remdesivir in combination with dexamethasone for patients hospitalized with COVID-19: A retrospective multicenter study
Source: PLoS One. 2022 Feb 17;17(2):e0262564. doi: 10.1371/journal.pone.0262564 (PMC8853490; doi:10.1371/journal.pone.0262564)
Supplement: S1 File — (XLSX) [file pone.0262564.s001.xlsx]

## Sheet: Sheet1
Patients	Female	poids	taille	bmi	hta	diab	coro	icard	tabac	bpco	rein	transplant	hiv	neuro	cancer	hemop	hsct	nbcomorb	ep	surinf	dxm	remde	o2ini	lympho	ddim	creat	rea	deces	los	sls	obse	Remde	CRP	o2Max	vm	mcv	delo2	oms	delsf0	delsf	suivi	sortie	delrea	Nbcomorb	Irenal	cancerH	transpl	dcrea	dciot
501	1	NA	NA	26	1	1	0	NA	0	0	0	NA	0	1	0	0	0	2	0	0	1	0	3.5	1.11	557	60	0	0	4	1	0	Dexa	117	3.5	0	0	1	4	-9	-10	3	1	3	>=2	0	0	NA	0	0
502	1	83	NA	NA	1	1	0	NA	0	1	1	NA	0	1	0	0	0	2	0	0	1	0	NA	NA	NA	146	0	0	21	1	NA	Dexa	21	39.2	0	1	3	4	-5	-8	18	1	18	>=2	1	0	NA	0	0
503	1	NA	NA	NA	0	0	0	NA	0	0	0	NA	0	1	0	0	0	0	0	0	1	0	4	1.18	547	47	0	0	5	1	0	Dexa	4	4	0	0	1	4	-12	-13	4	1	4	0	0	0	NA	0	0
504	0	NA	NA	NA	0	0	0	NA	0	0	0	NA	0	0	0	0	0	0	0	0	1	0	2.5	2.94	924	78	0	0	10	1	0	Dexa	236	9	0	0	0	4	-10	-10	10	1	10	0	0	0	NA	0	0
506	1	79	159	31	0	1	0	NA	0	0	0	NA	0	0	0	1	0	2	0	0	1	0	3	0.27	NA	64	2	1	14	1	1	Dexa	205	15	0	1	0	4	-5	-5	14	1	14	>=2	0	1	NA	1	1
507	1	174	81	26.75	0	0	0	NA	1	0	0	NA	0	0	1	0	1	2	0	1	1	0	0	NA	1318	66	1	1	38	1	0	Dexa	55	37	1	0	26	4	-3	-29	12	1	-24	>=2	0	1	NA	1	1
508	0	66	156	27.3	1	1	0	NA	1	1	0	NA	0	0	0	0	0	2	0	0	1	0	3	1.01	NA	107	2	1	12	1	0	Dexa	32	3	0	0	0	4	-7	-7	12	1	12	>=2	0	0	NA	1	1
509	0	92	182	27.77	0	0	0	NA	1	0	0	NA	0	0	1	0	0	2	0	0	1	0	0	NA	1514	NA	1	0	24	1	0	Dexa	NA	15	1	0	3	4	-21	-24	21	1	0	>=2	0	1	NA	1	1
510	0	85	175	27.76	1	1	0	NA	NA	0	1	NA	0	0	0	0	0	2	0	0	1	0	2	NA	NA	1160	0	0	17	1	0	Dexa	56	2	0	NA	0	4	-8	-8	17	1	17	>=2	1	0	NA	0	0
511	1	95	170	32.9	1	1	0	NA	0	0	0	NA	0	0	0	0	0	2	0	0	1	0	8	NA	NA	76	1	0	17	1	1	Dexa	195	60	0	0	0	4	-12	-12	17	1	1	>=2	0	0	NA	1	0
512	1	NA	NA	NA	0	0	0	NA	1	1	0	NA	0	0	0	0	0	2	0	0	1	0	1	1.25	471	21	0	0	4	1	0	Dexa	107	1	0	0	0	4	-5	-5	4	1	4	>=2	0	0	NA	0	0
513	0	NA	NA	NA	0	0	1	NA	0	0	0	NA	0	0	1	0	0	2	0	0	1	0	2	NA	2109	130	0	0	6	1	0	Dexa	19	2	0	1	0	4	-2	-2	6	1	6	>=2	0	1	NA	0	0
514	0	NA	NA	NA	1	0	0	NA	1	0	0	NA	0	0	0	0	0	2	0	0	1	0	5	NA	456	66	0	0	5	1	0	Dexa	47	5	0	0	0	4	-9	-9	5	1	5	>=2	0	0	NA	0	0
515	1	NA	NA	NA	1	0	0	NA	0	1	0	NA	0	0	1	0	0	2	0	0	1	0	2	NA	2632	42	0	0	9	1	0	Dexa	80	2	0	NA	0	4	-3	-3	9	1	9	>=2	0	1	NA	0	0
516	0	NA	NA	NA	1	0	0	NA	1	1	0	NA	0	0	0	1	0	2	0	0	1	0	2	1.86	474	100	0	0	9	1	0	Dexa	35	5	0	0	0	4	-8	-8	9	1	9	>=2	0	1	NA	0	0
517	0	NA	NA	NA	0	0	0	NA	1	0	0	NA	0	0	0	0	0	2	0	0	1	0	6	2.32	270	66	0	0	4	1	1	Dexa	32	6	0	0	1	4	-7	-8	3	1	3	>=2	0	0	NA	0	0
518	0	65	153	27.77	0	0	0	NA	0	0	0	NA	0	0	0	0	0	0	0	0	1	0	6	0.78	617	64	0	0	4	1	0	Dexa	53	6	0	0	0	4	-10	-10	4	1	4	0	0	0	NA	0	0
519	0	124	187	35.46	0	0	0	NA	0	0	0	NA	0	0	0	0	0	1	0	0	1	0	3	NA	780	91	1	0	7	1	1	Dexa	NA	7	0	0	0	4	-9	-9	7	1	2	1	0	0	NA	1	0
520	1	NA	NA	NA	0	1	0	NA	0	0	0	NA	0	0	0	0	0	1	0	0	1	0	1	0.59	1068	47	0	0	5	1	0	Dexa	55	3	0	0	0	4	-11	-11	5	1	5	1	0	0	NA	0	0
521	0	NA	NA	NA	0	0	0	NA	1	0	0	NA	0	1	0	0	0	1	0	0	1	0	4	0	NA	110	0	0	15	1	0	Dexa	174	15	0	0	0	4	-6	-6	15	1	15	1	0	0	NA	0	0
522	0	90	170	31	1	0	0	NA	1	0	0	NA	0	0	0	0	0	2	0	0	1	0	1.5	1.15	341	54	0	0	6	1	1	Dexa	134	1.5	0	0	1	4	-6	-7	5	1	5	>=2	0	0	NA	0	0
523	1	104	NA	NA	0	1	0	NA	0	0	0	NA	0	0	0	0	0	2	0	0	1	0	4	0.82	NA	57	0	0	8	1	1	Dexa	14	4	0	0	0	4	-7	-7	8	1	8	>=2	0	0	NA	0	0
524	0	NA	NA	NA	1	1	1	NA	0	0	0	NA	0	0	0	0	0	2	0	0	1	0	2	0.74	NA	164	1	1	9	1	0	Dexa	125	2	0	1	0	4	-4	-4	9	1	3	>=2	0	0	NA	1	1
525	1	NA	NA	NA	0	0	0	NA	0	0	0	NA	0	0	0	0	0	0	0	0	1	0	2	NA	743	50	0	0	4	1	0	Dexa	64	2	0	0	-1	4	-11	-10	5	1	5	0	0	0	NA	0	0
526	1	NA	NA	NA	1	0	0	NA	0	0	0	NA	0	0	0	1	0	2	0	0	1	0	15	NA	NA	57	0	0	16	1	0	Dexa	149	15	0	0	0	4	-3	-3	16	1	16	>=2	0	1	NA	0	0
527	1	66	170	22.84	1	0	0	NA	0	0	0	NA	0	0	0	0	0	1	0	0	1	0	5	1.05	707	86	0	0	7	1	0	Dexa	78	5	0	0	0	4	-6	-6	7	1	7	1	0	0	NA	0	0
528	1	91	156	37.39	0	0	0	NA	0	0	0	NA	0	0	1	0	1	2	0	0	1	0	2	0.65	NA	60	2	1	1	1	1	Dexa	38	2	0	0	0	4	-10	-10	1	1	1	>=2	0	1	NA	1	1
529	0	NA	NA	NA	1	1	0	NA	1	0	0	NA	0	0	0	1	0	2	0	0	1	0	12	NA	1243	110	2	1	6	1	0	Dexa	92	15	0	0	0	4	-11	-11	6	1	6	>=2	0	1	NA	1	1
530	0	84	178	26.51	0	0	0	NA	0	0	0	NA	0	0	0	0	0	0	0	0	1	0	NA	1	1462	95	0	0	5	1	0	Dexa	37	4	0	0	3	4	-6	-9	2	1	2	0	0	0	NA	0	0
531	0	NA	NA	NA	1	1	0	NA	0	0	1	NA	0	0	0	1	0	2	0	0	1	0	2	0.38	NA	162	0	0	7	1	0	Dexa	114	2	0	0	0	4	-14	-14	7	1	7	>=2	1	1	NA	0	0
532	0	NA	NA	30.5	0	0	0	NA	0	0	0	NA	0	0	0	0	0	1	0	0	1	0	3	0.93	643	47	0	0	3	1	1	Dexa	NA	3	0	0	0	4	-14	-14	3	1	3	1	0	0	NA	0	0
533	0	NA	NA	NA	1	1	0	NA	1	0	0	NA	0	0	0	0	0	2	0	1	1	0	12	NA	1757	99	1	1	14	1	0	Dexa	123	12	1	0	0	4	-8	-8	14	1	1	>=2	0	0	NA	1	1
534	0	112	190	31.02	0	0	0	NA	1	0	0	NA	0	0	0	0	0	2	0	0	1	0	2	0.94	492	100	0	0	3	1	1	Dexa	75	2	0	0	0	4	-14	-14	3	1	3	>=2	0	0	NA	0	0
536	0	80	170	27.68	1	0	1	NA	1	0	0	NA	0	0	0	0	0	2	1	0	1	0	6	1.1	NA	98	1	0	34	1	0	Dexa	186	37.8	1	1	0	4	-9	-9	34	1	8	>=2	0	0	NA	1	1
537	1	NA	NA	NA	1	0	0	NA	1	1	0	NA	0	0	0	0	0	2	0	0	1	0	5	1.1	1564	80	0	0	7	1	0	Dexa	82	5	0	0	0	4	-6	-6	7	1	7	>=2	0	0	NA	0	0
538	0	NA	NA	NA	0	0	0	NA	0	0	0	NA	0	0	0	0	0	0	0	0	1	0	3	NA	1024	76	0	0	4	1	0	Dexa	72	3	0	0	0	4	-7	-7	4	1	4	0	0	0	NA	0	0
539	0	68	173	23	0	0	0	NA	0	NA	0	NA	0	0	0	0	0	0	0	0	1	0	1	1.28	341	82	0	0	2	1	0	Dexa	88	1	0	0	-1	4	-8	-7	3	1	3	0	0	0	NA	0	0
541	0	97	173	32.41	0	0	0	NA	1	0	0	NA	0	0	1	0	1	2	0	0	1	0	2	NA	NA	NA	0	0	5	1	1	Dexa	NA	3	0	0	0	4	-8	-8	5	1	5	>=2	0	1	NA	0	0
542	0	NA	NA	NA	1	0	0	NA	0	0	0	NA	0	0	0	0	0	2	0	1	1	0	NA	NA	NA	91	0	0	9	1	0	Dexa	52	9	0	1	3	4	-9	-12	6	1	6	>=2	0	0	NA	0	0
543	0	76	162	28.959	0	0	0	NA	1	0	0	NA	0	0	0	0	0	2	0	0	1	0	5	NA	NA	63	0	0	7	1	0	Dexa	343	5	0	1	0	4	-13	-13	7	1	7	>=2	0	0	NA	0	0
101	0	106	187	30.3126	1	1	1	0	0	0	>90	non	0	0	0	0	0	2	0	0	1	1	3	0.58	620	106	0	0	13	1	1	Remdesivir	53	7	0	1	0	5	-8	-8	13	1	13	>=2	0	0	0	0	0
102	1	86	174	28.4053	0	0	0	0	0	0	>90	non	0	0	0	1	1	1	0	0	1	1	0	0.06	NA	53	1	1	55	1	0	Remdesivir	57	NA	1	0	3	4	0	-3	52	1	16	1	0	1	0	1	1
103	1	67	167	24.0238	0	0	0	0	0	0	>90	non	0	0	0	0	0	0	0	0	1	1	2	1	439	67	1	0	12	1	0	Remdesivir	2	15	0	0	0	5	-7	-7	12	1	6	0	0	0	0	1	0
104	0	75	182	22.6422	1	1	1	0	0	0	30-45	non	0	0	0	1	0	2	0	0	1	1	0	0.37	NA	111	0	0	13	1	0	Remdesivir	2	8	0	1	2	4	-9	-11	11	1	11	>=2	1	1	0	0	0
105	0	100	175	32.6531	1	0	0	0	0	0	>90	non	0	0	0	0	0	1	0	0	1	1	2	1.06	368	63	0	0	5	1	1	Remdesivir	75	2	0	0	1	5	-8	-9	4	1	4	1	0	0	0	0	0
106	0	77	169	26.9598	1	1	0	0	NA	0	>90	non	0	1	0	0	0	2	1	0	1	1	4	1.5	3007	83	0	0	6	1	0	Remdesivir	60	6	0	0	0	5	-2	-2	6	1	6	>=2	0	0	0	0	0
107	1	85	165	31.2213	0	0	0	0	0	0	>90	non	0	0	0	0	0	0	0	0	1	1	0	0.48	617	68	0	0	8	1	1	Remdesivir	50	4	0	0	0	4	-5	-5	8	1	8	0	0	0	0	0	0
108	1	89	157	36.1069	1	1	0	0	0	Asthma	45-60	non	0	0	0	0	0	2	NA	NA	1	1	1	1.3	200	114	1	0	NA	1	1	Remdesivir	34	NA	1	0	0	5	0	0	90	1	5	>=2	1	0	0	1	1
109	0	78	170	26.9896	0	1	0	0	0	0	>90	non	0	0	0	0	0	1	0	0	1	1	0	1.3	324	64	0	0	11	1	0	Remdesivir	2	4	0	0	3	4	0	-3	8	1	8	1	0	0	0	0	0
111	1	45	155	18.7305	1	0	0	0	0	0	>90	non	0	0	0	0	0	1	NA	0	1	1	3	1.15	877	65	2	1	8	1	0	Remdesivir	2	15	0	0	0	5	-2	-2	8	1	8	1	0	0	0	1	1
112	1	84	159	33.2265	0	0	0	0	0	Asthma	>90	non	0	0	0	1	0	2	0	0	1	1	3	0.63	720	68	1	0	25	1	1	Remdesivir	35	NA	0	0	0	5	-5	-5	25	1	6	>=2	0	1	0	1	0
113	1	90	167	32.2708	1	1	1	1	0	0	>90	non	0	0	0	0	0	2	NA	NA	1	1	3	0.69	993	83	0	0	7	1	1	Remdesivir	87	3	0	1	0	5	-3	-3	7	1	7	>=2	0	0	0	0	0
114	0	78	173	26.0617	1	1	0	0	0	0	>90	non	0	1	0	0	0	2	0	0	1	1	4	NA	200	93	0	0	6	1	0	Remdesivir	74	4	0	0	0	5	-3	-3	6	1	6	>=2	0	0	0	0	0
115	0	86	171	29.4108	0	0	0	0	0	0	>90	non	0	1	0	0	0	1	0	0	1	1	2	1.16	663	56	0	0	6	1	0	Remdesivir	21	3	0	0	0	5	-5	-5	6	1	6	1	0	0	0	0	0
116	0	95	189	26.595	0	0	0	0	0	0	>90	non	0	0	0	0	0	0	NA	NA	1	1	0.5	1.7	379	89	0	0	4	1	0	Remdesivir	2	1	0	0	0	5	-9	-9	4	1	4	0	0	0	0	0	0
117	1	51	160	19.9219	0	0	0	0	NA	0	>90	non	0	0	0	1	0	1	0	0	1	1	2	NA	1031	53	1	0	9	1	0	Remdesivir	57	8	0	0	0	5	-13	-13	9	1	1	1	0	1	0	1	0
118	1	74	173	24.7252	1	0	0	0	0	0	>90	non	0	0	0	1	0	2	0	0	1	1	4	NA	1159	67	1	0	139	1	0	Remdesivir	26	NA	1	0	0	5	-17	-17	90	1	3	>=2	0	1	0	1	1
119	0	60	180	18.5185	0	0	0	0	NA	Asthma	>90	non	0	0	0	0	0	1	0	0	1	1	2	1.26	1226	75	1	0	7	1	0	Remdesivir	275	6	0	0	0	5	-10	-10	7	1	1	1	0	0	0	1	0
120	1	95	160	37.1094	1	1	0	0	0	0	>90	non	0	0	0	0	0	2	0	0	1	1	2	0.8	572	64	0	0	19	1	1	Remdesivir	66	7	0	0	0	5	-12	-12	19	1	19	>=2	0	0	0	0	0
121	1	70	165	25.7117	1	0	0	0	0	0	>90	non	0	0	1	0	0	2	NA	NA	1	1	2	0.34	2164	83	2	1	42	1	0	Remdesivir	2	4	0	0	1	5	-10	-11	41	1	41	>=2	0	1	0	1	1
122	0	86	175	28.0816	0	1	0	1	0	Pulm Fibrosis	45-60	non	0	0	0	0	0	2	0	0	1	1	3	1.05	759	131	2	1	30	1	0	Remdesivir	88	3	0	1	0	5	-7	-7	33	1	33	>=2	1	0	0	1	1
123	0	74	175	24.1633	1	0	1	0	1	0	>90	non	0	1	0	0	0	2	0	0	1	1	5	0.58	1735	114	0	0	12	1	0	Remdesivir	90	8	0	1	0	5	-7	-7	12	1	12	>=2	0	0	0	0	0
124	1	51	170	17.6471	0	0	0	0	0	0	>90	non	0	0	0	0	0	0	0	0	1	1	2	1.19	20000	40	0	0	11	1	0	Remdesivir	74	3	0	0	0	5	-13	-13	11	1	11	0	0	0	0	0	0
125	0	69	175	22.5306	1	0	0	0	0	0	>90	non	0	0	0	0	0	1	0	0	1	1	2	1.2	710	73	0	0	13	1	0	Remdesivir	2	6	0	0	1	5	-8	-9	12	1	12	1	0	0	0	0	0
126	0	78	162	29.7211	1	0	0	0	0	0	>90	non	0	1	1	0	0	2	0	0	1	1	3	0.6	200	93	0	0	26	1	0	Remdesivir	26	6	0	0	0	5	-2	-2	26	1	26	>=2	0	1	0	0	0
127	0	90	180	27.7778	1	0	0	0	0	0	>90	non	0	1	0	0	0	2	0	0	1	1	2	NA	474	58	1	0	6	1	0	Remdesivir	79	NA	0	0	0	5	-10	-10	6	1	0	>=2	0	0	0	1	0
128	1	90	169	31.5115	1	0	0	0	0	0	>90	non	0	0	0	0	0	2	NA	0	1	1	2	0.53	573	73	0	0	4	1	1	Remdesivir	2	2	0	0	-1	5	-7	-6	5	1	5	>=2	0	0	0	0	0
129	0	85	180	26.2346	0	0	0	0	0	0	>90	non	0	1	0	0	0	1	0	0	1	1	2	0.91	792	77	0	0	8	1	0	Remdesivir	31	6	0	0	0	5	-7	-7	8	1	8	1	0	0	0	0	0
130	1	77	164	28.6288	1	0	0	0	NA	0	30-45	Kidney	0	0	0	0	0	2	0	0	1	1	3	1.24	NA	128	0	0	7	1	0	Remdesivir	64	5	0	0	0	5	-10	-10	7	1	7	>=2	1	0	1	0	0
131	0	73	173	24.3911	0	0	0	0	0	0	0	non	0	0	0	1	0	1	NA	0	1	1	1	0.61	504	116	0	0	13	1	0	Remdesivir	79	2	0	0	6	5	-3	-9	7	1	7	1	0	1	0	0	0
132	1	64	160	25	0	0	0	0	0	0	0	non	0	0	0	0	0	1	NA	0	1	1	2	0.51	698	70	0	0	10	1	0	Remdesivir	20	4	0	0	0	5	-6	-6	10	1	10	1	0	0	0	0	0
133	0	36.9	160	14.4141	0	1	0	0	0	COPD	0	non	0	0	0	0	0	2	NA	1	1	1	9	0.86	1050	88	2	1	12	1	0	Remdesivir	2	15	0	0	0	5	-3	-3	12	1	12	>=2	0	0	0	1	1
134	1	75	175	24.4898	1	0	1	1	0	0	0	non	0	1	0	0	0	2	NA	0	1	1	2.5	0.7	950	61	0	0	7	1	0	Remdesivir	2	5	0	1	-1	5	-6	-5	8	1	8	>=2	0	0	0	0	0
135	0	85	185	24.8356	0	1	0	0	1	Asthma	0	non	0	0	0	0	0	1	0	0	1	1	2	NA	5795	82	0	0	5	1	0	Remdesivir	50	2	0	0	-1	5	-5	-4	6	1	6	1	0	0	0	0	0
136	1	97	160	37.8906	1	1	0	0	0	0	0	non	0	0	0	0	0	2	0	1	1	1	2	NA	3774	91	0	0	27	1	1	Remdesivir	267	5	0	0	-1	5	-14	-13	28	1	28	>=2	0	0	0	0	0
137	0	106.4	180	32.8395	1	0	0	0	0	0	0	non	0	0	0	0	0	1	0	0	1	1	4	1.05	NA	71	0	0	14	1	1	Remdesivir	NA	8	0	0	0	5	-12	-12	14	1	14	1	0	0	0	0	0
138	0	93	198	23.7221	0	0	0	0	1	0	0	non	0	0	0	0	0	1	NA	0	1	1	0	0.4	1621	71	0	0	10	1	0	Remdesivir	2	5	0	0	3	4	-5	-8	7	1	7	1	0	0	0	0	0
139	0	78	172	26.3656	1	1	1	1	0	0	0	non	0	0	0	0	0	2	0	0	1	1	3	1.08	1723	106	0	0	6	1	0	Remdesivir	63	12	0	1	-1	5	-13	-12	7	1	7	>=2	0	0	0	0	0
140	1	81	170	28.0277	1	0	0	0	0	0	0	non	0	0	0	0	0	2	1	0	1	1	3	0.97	2705	112	0	0	12	1	0	Remdesivir	21	3	0	0	0	5	-8	-8	12	1	12	>=2	0	0	0	0	0
141	1	90	168	31.8878	1	0	0	0	0	0	0	non	0	0	0	0	0	1	0	0	1	0	6	NA	798	74	1	0	21	1	1	Dexa	94	NA	1	0	0	5	-10	-10	21	1	0	1	0	0	0	1	1
142	0	88.6	NA	NA	1	1	1	0	0	0	60-90	Kidney-Pancreas	0	0	0	0	0	2	NA	0	1	1	1	1.6	865	148	0	0	6	1	0	Remdesivir	2	2	0	1	0	5	-10	-10	6	1	6	>=2	0	0	1	0	0
143	0	NA	NA	25	0	0	0	0	0	0	60-90	non	0	0	0	0	0	0	NA	0	1	1	5	0.69	449	100	0	0	6	1	0	Remdesivir	2	5	0	0	0	5	-10	-10	6	1	6	0	0	0	0	0	0
144	0	70	173	23.3887	0	0	0	0	0	0	>90	non	0	0	0	1	0	1	0	0	1	1	1	0.27	1137	68	0	0	6	1	0	Remdesivir	52	1	0	0	0	5	-82	-82	6	1	6	1	0	1	0	0	0
145	0	82	184	24.2202	0	0	0	0	0	0	60-90	non	0	0	0	0	0	1	NA	0	1	1	2	0.32	500	108	0	0	7	1	0	Remdesivir	2	3	0	0	0	5	-8	-8	7	1	7	1	0	0	0	0	0
146	0	75	170	25.9516	0	0	0	0	1	0	60-90	non	0	0	0	0	0	0	0	0	1	1	2	1.09	590	91	0	0	2	1	0	Remdesivir	2	2	0	0	0	5	-15	-15	2	1	2	0	0	0	0	0	0
147	0	87	172	29.4078	1	1	1	1	0	0	<15	non	0	0	0	0	0	2	NA	0	1	1	1	0.6	1300	436	1	0	NA	1	0	Remdesivir	66	12	0	1	-1	5	-20	-19	88	0	2	>=2	1	0	0	1	0
148	0	63	NA	NA	1	1	0	0	0	0	60-90	non	0	0	0	0	0	2	0	0	1	1	3	0.95	780	254	0	0	4	1	0	Remdesivir	72	3	0	0	-1	5	-16	-15	5	1	5	>=2	0	0	0	0	0
149	1	110	178	34.7178	0	0	0	0	0	0	60-90	non	0	0	0	0	0	1	0	0	1	1	2	0.95	780	70	1	0	11	1	1	Remdesivir	2	12	0	0	0	5	-7	-7	11	1	1	1	0	0	0	1	0
150	0	75	178	23.6713	0	0	0	0	0	0	60-90	non	0	0	0	0	0	1	0	0	1	1	2	NA	429	88	0	0	7	1	0	Remdesivir	30	2	0	0	0	5	-8	-8	7	1	7	1	0	0	0	0	0
151	0	76	150	33.7778	1	0	0	0	0	0	>90	non	0	0	0	0	0	2	0	0	1	1	3	0.95	1400	57	0	0	7	1	1	Remdesivir	74	3	0	0	0	5	-10	-10	7	1	7	>=2	0	0	0	0	0
152	0	61	NA	NA	0	0	0	0	0	0	>90	non	0	0	0	0	0	1	1	0	1	1	1	0.77	3220	65	0	0	7	1	0	Remdesivir	2	1	0	0	1	5	-16	-17	6	1	6	1	0	0	0	0	0
153	0	97	170	33.564	0	0	0	0	0	0	>90	non	0	0	0	0	0	1	0	0	1	1	2	1.06	606	70	0	0	9	1	1	Remdesivir	67	5	0	0	1	5	-10	-11	8	1	8	1	0	0	0	0	0
154	1	76	163	28.6048	0	0	0	0	0	0	>90	non	0	0	0	0	0	1	NA	0	1	1	2	1.38	270	63	0	0	9	1	0	Remdesivir	32	4	0	0	-1	5	-7	-6	10	1	10	1	0	0	0	0	0
155	0	119	NA	34	1	1	0	0	0	0	>90	non	0	0	0	0	0	2	0	0	1	1	2	0.9	1540	92	0	0	6	1	1	Remdesivir	2	2	0	0	0	5	-9	-9	6	1	6	>=2	0	0	0	0	0
156	0	NA	177	NA	1	0	0	0	0	0	>90	non	0	0	0	0	0	1	0	0	1	1	0	0.35	548	76	0	0	11	1	0	Remdesivir	2	1	0	0	0	4	-9	-9	6	1	6	1	0	0	0	0	0
157	1	52	160	20.3125	1	0	0	0	0	Pulm Fibrosis	15-30	non	0	0	0	0	0	2	NA	0	1	1	0	0.68	NA	187	2	1	12	1	0	Remdesivir	7	12	0	0	3	4	NA	NA	9	1	9	>=2	1	0	0	1	1
158	1	72	175	23.5102	0	0	0	0	0	0	>90	non	0	0	0	1	0	1	0	0	1	1	2	0.43	481	42	0	0	17	1	0	Remdesivir	6	2	0	0	0	5	-16	-16	4	1	4	1	0	1	0	0	0
159	0	35	162	13.3364	1	1	1	1	0	0	0	non	0	1	0	1	0	2	0	0	1	1	2	0.64	3460	659	2	1	20	1	0	Remdesivir	329	15	0	1	0	5	-2	-2	14	1	14	>=2	0	1	0	1	1
160	0	95	175	31.0204	1	0	0	0	0	0	>90	non	0	0	0	0	0	2	0	0	1	1	4	1.59	1257	62	0	0	8	1	1	Remdesivir	2	5	0	0	0	5	NA	NA	8	1	8	>=2	0	0	0	0	0
161	1	85	165	31.2213	1	1	0	0	0	0	>90	non	0	0	0	0	0	2	0	0	1	1	1	1.44	270	66	0	0	22	1	1	Remdesivir	47	6	0	0	0	5	-7	-7	15	1	15	>=2	0	0	0	0	0
162	1	45	NA	NA	1	0	0	0	0	0	>90	non	0	1	0	0	0	2	1	0	1	1	2	1.35	10957	149	0	0	9	1	0	Remdesivir	2	2	0	0	1	5	-1	-2	8	1	8	>=2	0	0	0	0	0
163	1	58	162	22.1003	0	0	0	0	0	0	60-90	non	0	1	0	0	0	2	NA	NA	1	1	2	1.07	429	61	0	0	8	1	0	Remdesivir	47	4	0	0	0	5	-7	-7	8	1	8	>=2	0	0	0	0	0
164	0	NA	NA	NA	0	0	0	0	0	Asthma	>90	non	0	0	0	0	0	2	1	0	1	1	1	0.66	6677	70	0	0	6	1	0	Remdesivir	2	3	0	0	-1	5	-7	-6	7	1	7	>=2	0	0	0	0	0
165	0	92	182	27.7744	0	0	0	0	0	0	>90	non	0	0	0	1	0	1	0	0	1	0	3	NA	1514	76	1	0	63	1	0	Dexa	2	NA	1	0	25	5	4	-21	38	1	2	1	0	1	0	1	1
166	1	53	153	22.6409	1	0	0	0	0	0	0	non	0	0	0	0	0	2	0	0	1	0	3	NA	1127	295	0	0	19	1	0	Dexa	232	4	0	0	8	5	0	-8	11	1	11	>=2	0	0	0	0	0
167	1	79	159	31.2488	0	1	0	0	0	0	>90	non	0	0	1	0	0	2	NA	0	1	1	3	0.27	NA	64	2	1	14	1	1	Remdesivir	205	15	0	0	0	5	-5	-5	14	1	14	>=2	0	1	0	1	1
168	0	76	180	23.4568	0	0	0	0	1	0	>90	non	0	0	0	1	0	1	0	0	1	1	2	0.67	6927	98	0	0	7	1	0	Remdesivir	329	2	0	0	0	5	-2	-2	7	1	7	1	0	1	0	0	0
169	0	82	173	27.3982	1	0	0	0	0	0	60-90	non	0	0	0	0	0	1	0	0	1	1	3	0.76	1002	81	0	0	4	1	0	Remdesivir	40	3	0	0	0	5	-12	-12	4	1	4	1	0	0	0	0	0
170	0	NA	NA	32	1	0	0	0	0	0	15-30	non	0	0	0	1	0	2	NA	0	1	1	6	0.55	2276	189	2	1	13	1	1	Remdesivir	222	15	0	0	0	5	-2	-2	13	1	13	>=2	1	1	0	1	1
171	0	72	170	24.9135	0	0	0	0	0	0	60-90	non	0	0	0	0	0	1	0	0	1	1	2	0.91	2059	90	0	0	13	1	0	Remdesivir	54	3	0	0	0	5	-3	-3	13	1	13	1	0	0	0	0	0
172	1	70	168	24.8016	1	0	1	1	0	COPD	0	non	0	0	0	0	0	2	0	0	1	1	2	0.95	653	50	0	0	14	1	0	Remdesivir	2	4	0	1	0	5	-5	-5	14	1	14	>=2	0	0	0	0	0
173	0	83	162	31.6263	0	0	0	0	0	0	>90	non	0	0	0	0	0	1	0	0	1	1	1	1.17	474	76	0	0	2	1	1	Remdesivir	91	1	0	0	-1	5	-11	-10	3	1	3	1	0	0	0	0	0
174	0	60	169	21.0077	0	1	0	0	0	0	>90	non	0	0	0	0	0	1	0	0	1	1	3	1.24	903	50	0	0	13	1	0	Remdesivir	64	3	0	0	1	5	-12	-13	2	1	2	1	0	0	0	0	0
175	1	131	155	54.5265	1	1	0	0	0	0	>90	non	0	0	1	0	0	2	0	0	1	1	3	0.64	927	76	0	0	17	1	1	Remdesivir	2	3	0	0	6	5	-3	-9	11	1	11	>=2	0	1	0	0	0
176	0	88	172	29.7458	1	1	1	0	0	0	>90	non	0	1	0	1	0	2	0	0	1	1	1	1.06	506	38	0	0	17	1	0	Remdesivir	23	4	0	1	0	5	-1	-1	17	1	17	>=2	0	1	0	0	0
177	0	65	160	25.3906	1	1	0	0	0	COPD	>90	non	0	0	0	0	0	2	0	0	1	1	4	0.58	1020	62	0	0	15	1	0	Remdesivir	244	7	0	0	-1	5	-7	-6	16	1	16	>=2	0	0	0	0	0
178	1	69	173	23.0546	1	1	0	0	0	0	60-90	non	0	0	1	0	0	2	0	0	1	1	1	1.6	3440	58	0	0	10	1	0	Remdesivir	2	1	0	0	0	5	-4	-4	10	1	10	>=2	0	1	0	0	0
179	1	NA	NA	44	0	0	0	0	0	Asthma	>90	non	0	0	0	0	0	1	0	0	1	1	2	0.7	1670	68	0	0	10	1	1	Remdesivir	96	3	0	0	0	5	-11	-11	10	1	10	1	0	0	0	0	0
180	1	60	155	24.974	1	0	0	1	0	0	>90	non	0	0	0	0	0	2	NA	0	1	1	2	0.5	280	98	0	0	14	1	0	Remdesivir	2	6	0	1	-1	5	-5	-4	15	1	15	>=2	0	0	0	0	0
181	0	84	175	27.4286	1	0	1	1	0	0	45-60	non	0	0	0	0	0	2	NA	0	1	1	NA	1.2	2050	171	1	1	16	1	0	Remdesivir	31	NA	1	1	-2	5	-3	-1	18	1	4	>=2	1	0	0	1	1
182	1	153	150	68	1	1	0	0	0	0	>90	non	0	0	0	0	0	2	NA	0	1	1	NA	0.72	600	53	0	0	14	1	1	Remdesivir	78	NA	NA	0	5	4	-2	-7	9	1	9	>=2	0	0	0	0	0
183	1	80	160	31.25	0	0	0	0	0	0	>90	non	0	0	0	0	0	0	NA	0	1	1	1	1.26	330	40	0	0	9	1	1	Remdesivir	46	NA	NA	0	0	5	-6	-6	9	1	9	0	0	0	0	0	0
184	0	70	163	26.3465	1	1	0	0	0	0	>90	non	0	0	0	0	0	2	0	0	1	1	5	0.9	810	73	0	0	8	1	0	Remdesivir	76	7	0	0	-1	5	-9	-8	9	1	9	>=2	0	0	0	0	0
185	1	54	155	22.4766	1	0	0	1	NA	0	30-45	non	0	1	0	0	0	2	0	0	1	1	2	0.5	NA	107	0	0	11	1	0	Remdesivir	79	2	0	1	0	5	-7	-7	11	1	11	>=2	1	0	0	0	0
186	1	NA	NA	NA	0	0	0	0	0	0	30-45	non	0	1	0	0	0	2	0	0	1	1	5	1.16	970	100	0	0	10	1	NA	Remdesivir	40	5	0	0	0	5	-4	-4	10	1	10	>=2	1	0	0	0	0
187	1	96	165	35.2617	0	0	0	0	0	0	>90	non	0	1	0	0	0	2	0	0	1	1	2	0.67	850	56	0	0	7	1	1	Remdesivir	45	3	0	0	0	5	-9	-9	7	1	7	>=2	0	0	0	0	0
188	0	78	174	25.763	1	1	1	0	0	0	60-90	non	0	1	0	0	0	2	1	0	1	1	4	0.49	2700	126	0	0	10	1	0	Remdesivir	2	4	0	1	0	5	-2	-2	10	1	10	>=2	0	0	0	0	0
189	1	NA	NA	30.5	0	1	0	0	0	0	60-90	non	0	0	0	0	0	2	0	0	1	1	NA	0.96	960	65	0	0	20	1	1	Remdesivir	2	NA	NA	0	0	5	-10	-10	13	1	13	>=2	0	0	0	0	0
190	0	90	170	31.1419	1	1	0	0	0	0	60-90	non	0	0	0	0	0	2	0	0	1	1	4	0.85	1110	151	0	0	4	1	1	Remdesivir	202	4	0	0	0	5	-4	-4	4	1	4	>=2	0	0	0	0	0
191	1	NA	NA	NA	1	0	1	0	0	0	60-90	non	0	0	0	0	0	2	0	0	1	1	4	1.05	1610	51	0	0	16	1	NA	Remdesivir	2	6	0	1	3	5	-4	-7	13	1	13	>=2	0	0	0	0	0
201	0	45	180	13.8889	0	0	1	1	0	0	15-30	non	0	0	1	0	0	2	1	0	1	1	4	NA	3656	93	0	0	28	1	0	Remdesivir	2	6	0	1	0	5	-5	-5	28	1	28	>=2	1	1	0	0	0
202	0	64	NA	NA	1	0	0	1	0	0	60-90	non	0	0	1	0	0	2	NA	NA	1	1	2	1.63	389	88	0	0	8	1	NA	Remdesivir	2	4	0	1	0	5	-3	-3	8	1	8	>=2	0	1	0	0	0
203	0	120	185	35.0621	0	0	0	0	1	0	>90	non	0	0	0	1	0	2	NA	NA	1	1	0	0.86	423	75	0	0	NA	1	1	Remdesivir	38	4	0	0	3	4	-4	-7	6	1	6	>=2	0	1	0	0	0
205	1	67	158	26.8386	1	0	0	0	0	0	>90	non	0	0	1	0	0	2	NA	NA	1	1	1	0.66	491	65	0	0	4	1	0	Remdesivir	2	2	0	0	0	5	-4	-4	8	1	8	>=2	0	1	0	0	0
206	0	111	NA	NA	0	1	0	0	0	0	>90	non	0	0	0	0	0	2	NA	NA	1	1	5	1.81	477	75	0	0	9	1	NA	Remdesivir	2	5	0	0	0	5	-11	-11	9	1	9	>=2	0	0	0	0	0
207	0	87	177	27.7698	1	1	1	0	0	0	60-90	non	0	0	0	0	0	2	0	0	1	1	1.5	0.46	2002	71	0	0	11	1	0	Remdesivir	71	2	0	1	0	5	-7	-7	11	1	11	>=2	0	0	0	0	0
208	1	58	165	21.3039	0	0	0	0	0	0	>90	non	0	0	0	1	0	1	0	0	1	1	4	1.57	512	88	0	0	15	1	0	Remdesivir	29	8	0	0	0	5	-6	-6	15	1	15	1	0	1	0	0	0
209	1	112	178	35.3491	1	0	1	1	0	0	60-90	non	0	0	0	1	0	2	NA	0	1	1	0	0.14	NA	152	1	1	38	1	1	Remdesivir	2	NA	1	1	25	4	NA	NA	13	1	0	>=2	0	1	0	1	1
210	0	97	184	28.6508	0	0	0	0	0	0	>90	non	0	0	0	0	0	0	0	0	1	1	3	0.98	1106	78	0	0	7	1	0	Remdesivir	NA	5	0	0	0	5	-8	-8	7	1	7	0	0	0	0	0	0
211	1	NA	NA	NA	0	0	0	0	0	0	>90	non	0	0	0	0	0	0	0	0	1	1	2	0.65	470	54	0	0	10	1	NA	Remdesivir	57	2	0	0	0	5	-6	-6	5	1	5	0	0	0	0	0	0
212	0	63	170	21.7993	0	NA	0	0	1	0	>90	non	0	0	0	1	0	1	0	0	1	1	2	0.13	NA	33	0	0	39	1	0	Remdesivir	2	4	0	0	6	5	-13	-19	33	1	33	1	0	1	0	0	0
213	0	57	NA	NA	1	1	0	0	0	0	>90	non	0	1	0	0	0	2	0	1	1	1	2	0.73	NA	61	0	0	18	1	NA	Remdesivir	20	2	0	0	10	5	0	-10	8	1	8	>=2	0	0	0	0	0
214	0	93.8	NA	NA	1	0	0	0	0	0	60-90	non	0	0	0	0	0	2	0	0	1	1	2	0.96	400	98	1	0	27	1	NA	Remdesivir	2	NA	0	0	0	5	-4	-4	27	1	2	>=2	0	0	0	1	0
215	1	65	165	23.8751	0	0	0	0	0	0	60-90	non	0	0	0	0	0	1	0	0	1	1	3	0.59	1120	68	1	1	33	1	0	Remdesivir	32	NA	1	0	-1	5	-6	-5	34	1	2	1	0	0	0	1	1
1	0	82	196	21.3453	0	1	0	0	0	COPD	>90	non	0	0	0	0	0	2	0	NA	1	0	7	0.57	1274	73	1	0	20	1	0	Dexa	2	NA	0	0	0	5	-6	-6	20	1	1	>=2	0	0	0	1	0
2	1	72	163	27.0993	1	1	0	1	NA	0	>90	Kidney	0	0	0	0	0	2	NA	NA	1	0	3	0.42	NA	99	0	0	7	1	0	Dexa	27	4	0	1	3	5	-10	-13	4	1	4	>=2	0	0	1	0	0
3	1	69	158	27.6398	0	0	0	0	0	0	>90	non	0	1	1	0	1	2	NA	NA	1	0	2	NA	1539	56	2	1	12	1	0	Dexa	NA	15	0	0	0	5	NA	NA	12	1	12	>=2	0	1	0	1	1
4	1	56	NA	NA	0	1	0	0	0	0	>90	non	0	0	0	0	0	1	NA	NA	1	0	2	1.16	351	54	0	0	6	1	0	Dexa	6	2	0	0	4	5	-6	-10	2	1	2	1	0	0	0	0	0
5	0	NA	163	NA	0	0	1	1	NA	0	>90	non	0	0	0	0	0	2	0	0	1	0	5	0.5	2514	122	2	1	7	1	0	Dexa	2	15	0	1	0	5	-7	-7	7	1	7	>=2	0	0	0	1	1
6	1	60	160	23.4375	0	0	0	0	0	0	>90	non	0	0	0	1	0	1	0	0	1	0	2	0.51	1009	52	0	0	4	1	0	Dexa	55	2	0	0	1	5	-10	-11	3	1	3	1	0	1	0	0	0
7	1	100	165	36.7309	1	0	0	0	0	0	>90	non	0	0	0	0	0	2	0	0	1	0	2	1.26	NA	71	1	0	9	1	1	Dexa	2	NA	0	0	0	5	-3	-3	9	1	4	>=2	0	0	0	1	0
8	0	84	172	28.3937	1	1	0	0	0	0	>90	non	0	0	0	0	0	2	0	0	1	0	6	1.12	500	63	1	0	22	1	0	Dexa	73	NA	1	0	0	5	-5	-5	22	1	2	>=2	0	0	0	1	1
9	1	59	153	25.204	1	0	0	0	0	0	0	non	0	1	0	0	0	2	0	0	1	0	0	1.87	3290	NA	0	0	19	1	0	Dexa	6	3	0	0	8	4	NA	NA	11	1	11	>=2	0	0	0	0	0
10	1	67.3	163	25.33	1	1	0	0	0	0	>90	non	0	0	0	0	0	2	0	0	1	0	1	1.63	574	83	0	0	5	1	0	Dexa	2	2	0	0	1	5	-12	-13	3	1	3	>=2	0	0	0	0	0
11	0	NA	NA	31	0	0	0	0	1	0	>90	non	0	0	0	0	0	1	0	0	1	0	3	0.38	1200	64	1	0	10	1	1	Dexa	38	3	0	0	0	5	-8	-8	9	1	1	1	0	0	0	1	0
12	0	92.5	177	29.5	1	1	0	0	0	0	0	non	0	0	0	0	0	2	NA	0	1	0	2	0.5	662	904	0	0	6	1	0	Dexa	2	2	0	0	-1	5	-7	-6	6	1	6	>=2	0	0	0	0	0
13	0	NA	169	NA	1	1	0	1	0	0	30-45	non	0	0	0	0	1	2	NA	1	1	0	4	0.16	NA	173	2	1	7	1	0	Dexa	52	15	0	1	0	5	-4	-4	6	1	6	>=2	1	0	0	1	1
14	0	61.4	155	25.6	1	0	0	0	0	COPD	60-90	non	0	0	1	0	0	2	NA	0	1	0	4	0.54	NA	117	0	0	44	1	0	Dexa	302	5	0	0	0	5	-22	-22	42	1	42	>=2	0	1	0	0	0
15	1	NA	NA	NA	0	0	0	1	0	COPD	45-60	non	0	0	0	0	0	2	0	0	1	0	4	0.91	NA	106	2	1	16	1	NA	Dexa	36	15	0	1	0	5	-8	-8	17	1	17	>=2	1	0	0	1	1
16	0	65	164	24.46	0	1	0	0	0	0	30-45	non	0	0	0	0	0	1	0	0	1	0	1	1	420	249	0	0	14	1	0	Dexa	26	4	0	0	4	5	-2	-6	9	1	9	1	1	0	0	0	0
17	0	82	175	26.7755	0	0	0	0	0	0	>90	non	0	0	0	0	0	1	0	0	1	0	2	1.58	NA	79	0	0	9	1	0	Dexa	60	4	0	0	0	5	-10	-10	9	1	9	1	0	0	0	0	0
18	0	62	167	22.231	0	0	0	0	0	0	>90	non	0	0	0	0	0	0	0	0	1	0	2	0.97	2849	58	0	0	5	1	0	Dexa	231	2	0	0	0	5	-6	-6	5	1	5	0	0	0	0	0	0
19	0	57	NA	NA	0	0	0	0	0	0	>90	non	0	1	0	0	0	2	0	0	1	0	1	0.7	NA	78	2	1	8	1	0	Dexa	2	15	0	0	2	5	0	-2	6	1	6	>=2	0	0	0	1	1
20	0	66	168	23.3844	0	0	0	0	NA	Asthma	>90	non	0	0	0	0	0	1	0	0	1	0	2	NA	572	73	0	0	12	1	0	Dexa	81	4	0	0	0	5	-8	-8	12	1	12	1	0	0	0	0	0
21	1	85	158	34.049	0	0	0	0	0	0	0	non	0	0	0	0	0	1	0	0	1	0	2	1.18	1497	88	0	0	3	1	1	Dexa	94	2	0	0	0	5	-7	-7	3	1	3	1	0	0	0	0	0
22	1	NA	NA	31	0	0	0	0	0	0	45-60	non	0	0	0	0	0	NA	0	0	1	0	3	0.72	1767	85	0	0	4	1	1	Dexa	2	3	0	0	0	5	-8	-8	4	1	4	NA	1	0	0	0	0
23	0	75	180	23.1481	1	1	1	0	0	0	60-90	non	0	0	0	0	0	2	0	0	1	0	2	0.64	939	108	0	0	7	1	0	Dexa	84	2	0	1	0	5	-7	-7	7	1	7	>=2	0	0	0	0	0
24	0	91	180	28.0864	0	0	0	0	0	0	60-90	Kidney	0	0	0	0	0	1	0	0	1	0	1	0.33	422	150	0	0	8	1	0	Dexa	2	3	0	0	0	5	-10	-10	8	1	8	1	0	0	1	0	0
25	0	84	NA	NA	1	0	0	0	0	0	>90	non	0	0	0	0	0	1	0	0	1	0	2	NA	823	121	0	0	9	1	0	Dexa	2	5	0	0	0	5	-2	-2	9	1	9	1	0	0	0	0	0
26	0	75.5	181	23.0457	0	0	0	0	0	0	>90	non	0	0	0	0	0	0	0	0	1	0	5	0.67	404	82	1	0	7	1	0	Dexa	80	7	0	0	1	5	-8	-9	6	1	1	0	0	0	0	1	0
27	1	54	164	20.0773	1	0	0	0	0	0	>90	non	0	0	0	0	0	1	0	1	1	0	2	0.29	1446	55	1	0	9	1	0	Dexa	318	9	0	0	0	5	-10	-10	9	1	1	1	0	0	0	1	0
28	0	76	165	27.9155	0	0	0	0	1	0	60-90	non	0	0	0	0	0	1	NA	0	1	0	1	2.01	464	108	0	0	6	1	0	Dexa	216	3	0	0	0	5	-2	-2	6	1	6	1	0	0	0	0	0
29	1	80	155	33.2986	1	0	0	0	0	0	>90	non	0	0	0	1	0	2	NA	0	1	0	3	0.9	NA	51	0	0	6	1	1	Dexa	204	3	0	0	0	5	-3	-3	6	1	6	>=2	0	1	0	0	0
30	0	87	175	28.4082	1	1	0	0	0	0	30-45	Kidney	0	0	0	0	0	2	0	0	1	0	3	0.3	1460	194	0	0	3	1	0	Dexa	NA	3	0	0	-1	5	-12	-11	4	1	4	>=2	1	0	1	0	0
31	1	44	153	18.7962	1	0	0	0	1	0	>90	non	0	0	0	0	0	2	0	1	1	0	5	0.44	15974	82	1	0	8	1	0	Dexa	2	5	0	0	1	5	-11	-12	7	1	1	>=2	0	0	0	1	0
32	0	76	163	28.6048	1	0	0	0	0	0	30-45	Kidney	0	0	0	0	0	2	NA	0	1	0	15	NA	3505	338	2	1	1	1	0	Dexa	557	15	0	0	0	5	NA	NA	1	1	1	>=2	1	0	1	1	1
33	0	58	157	23.5304	1	1	1	0	NA	0	30-45	non	0	0	0	0	0	2	0	0	1	0	9	0.65	NA	137	2	1	4	1	0	Dexa	2	15	0	1	-1	5	-8	-7	5	1	5	>=2	1	0	0	1	1
401	1	65	164	24.1672	0	0	0	0	0	0	>90	non	0	0	0	0	0	1	0	0	1	0	2	1.1	2000	50	1	0	24	0	0	Dexa	2	NA	1	0	7	4	NA	NA	16	1	1	1	0	0	0	1	1
402	0	58	168	20.5499	1	0	0	0	0	0	>90	non	0	NA	0	0	0	2	0	0	1	0	1	0.62	770	54	0	0	5	0	0	Dexa	82	NA	0	0	0	5	-16	-16	4	1	4	>=2	0	0	0	0	0
403	1	57	165	20.9366	1	0	0	0	0	0	>90	non	0	1	0	0	0	2	0	0	1	0	5	0.28	900	40	0	0	NA	0	0	Dexa	49	5	0	0	-1	5	-2	-1	90	0	90	>=2	0	0	0	0	0
404	1	39.5	NA	NA	1	0	0	1	NA	0	60-90	non	0	1	0	0	0	2	0	0	1	0	9	1.06	5800	96	2	1	38	0	NA	Dexa	2	15	0	1	-1	5	-13	-12	38	1	38	>=2	0	0	0	1	1
405	0	115	180	35.4938	1	1	0	0	0	0	45-60	non	0	0	0	0	0	2	0	0	1	0	4	0.65	2660	83	1	0	20	0	1	Dexa	2	NA	0	0	0	4	-17	-17	19	1	1	>=2	1	0	0	1	0
406	0	76	180	23.4568	0	0	0	0	0	0	30-45	non	0	1	0	0	0	2	0	0	1	0	3	0.8	3010	146	1	0	20	0	0	Dexa	55	NA	0	0	0	4	-5	-5	19	1	3	>=2	1	0	0	1	0
407	0	79	178	24.9337	0	1	0	0	0	0	>90	non	0	0	0	0	0	1	0	0	1	0	2	1.1	670	71	0	0	10	0	0	Dexa	2	3	0	0	0	4	-3	-3	9	1	9	1	0	0	0	0	0
408	1	NA	NA	NA	1	0	0	0	0	0	>90	non	0	0	0	0	0	1	0	0	1	0	2	0.6	1310	45	0	0	8	0	NA	Dexa	2	NA	0	0	0	4	-14	-14	7	1	7	1	0	0	0	0	0
409	1	NA	NA	NA	1	0	0	0	NA		60-90	non	0	0	0	0	0	1	0	1	1	0	2	0.62	2020	52	0	0	27	0	NA	Dexa	249	7	0	0	0	4	-2	-2	26	1	26	1	0	0	0	0	0
410	1	NA	NA	NA	1	0	0	0	0	0	45-60	non	0	1	0	0	0	2	1	1	1	0	5	0.6	NA	91	0	0	21	0	NA	Dexa	225	5	0	0	-3	4	-16	-13	23	1	23	>=2	1	0	0	0	0
411	0	87	187	24.8792	0	0	0	0	1	Asthma	>90	non	0	0	0	0	0	1	0	0	1	0	4	1.01	2280	81	0	0	9	0	0	Dexa	2	4	0	0	0	4	-12	-12	8	1	8	1	0	0	0	0	0
412	0	63	163	23.7118	0	0	0	0	0	0	>90	non	0	0	1	0	0	1	0	0	1	0	1	0.16	680	62	0	0	6	0	0	Dexa	2	1	0	0	0	4	-5	-5	5	1	5	1	0	1	0	0	0
413	0	91	172	30.7599	0	1	0	1	NA	COPD	45-60	non	0	0	0	0	0	2	0	0	1	0	1	0.64	NA	101	0	0	10	0	1	Dexa	56	NA	0	1	3	4	-16	-19	9	1	9	>=2	1	0	0	0	0
414	0	NA	NA	NA	0	0	0	0	0	0	60-90	non	0	0	0	0	0	1	1	0	1	0	4	0.61	1350	93	1	0	3	0	NA	Dexa	2	15	0	0	0	4	-6	-6	90	1	3	1	0	0	0	1	0
415	0	65	165	23.8751	0	0	0	0	0	Autre	60-90	non	0	0	0	0	0	2	0	0	1	0	NA	1.52	NA	79	1	0	15	0	0	Dexa	25	12	0	0	NA	4	NA	NA	NA	1	NA	>=2	0	0	0	1	0
416	0	NA	NA	NA	1	1	0	0	0	0	60-90	non	0	0	0	0	0	2	0	NA	1	0	4	0.98	1670	87	0	0	13	0	NA	Dexa	2	4	0	0	-1	4	-8	-7	13	1	13	>=2	0	0	0	0	0
417	0	100	165	36.7309	1	0	0	0	1	0	60-90	non	0	0	0	0	0	1	0	0	1	0	4	0.47	1710	130	0	0	10	0	1	Dexa	97	4	0	0	0	4	-3	-3	9	1	9	1	0	0	0	0	0
418	1	120	158	48.0692	1	0	0	0	NA	0	15-30	non	0	0	0	0	0	2	0	0	1	0	3	1.2	680	196	0	0	16	0	1	Dexa	91	6	0	0	-1	4	-11	-10	15	1	15	>=2	1	0	0	0	0
419	1	NA	NA	NA	1	1	0	0	0	0	60-90	non	0	0	0	0	0	2	0	0	1	0	4	0.78	2690	75	0	0	10	0	NA	Dexa	307	NA	0	0	0	4	-18	-18	9	1	9	>=2	0	0	0	0	0
420	0	NA	NA	NA	0	0	0	0	0	0	60-90	non	0	0	0	0	0	0	0	0	1	0	NA	0.77	780	91	0	0	8	0	NA	Dexa	2	3	0	0	0	4	-8	-8	6	1	6	0	0	0	0	0	0
421	0	NA	NA	NA	0	0	0	0	NA	0	60-90	non	0	0	0	0	0	1	0	1	1	0	1	0.8	2680	96	1	0	20	0	NA	Dexa	2	NA	1	0	0	4	-5	-5	90	0	2	1	0	0	0	1	1
422	1	NA	NA	NA	0	0	0	0	0	0	>90	non	0	0	0	0	0	1	0	0	1	0	3	1.04	1030	61	0	0	5	0	NA	Dexa	24	3	0	0	0	4	-10	-10	4	1	4	1	0	0	0	0	0
423	0	101	180	31.1728	1	0	0	0	0	0	60-90	non	0	0	0	0	0	1	0	0	1	0	5	0.91	1890	107	0	0	12	0	1	Dexa	201	NA	0	0	0	4	-13	-13	11	1	11	1	0	0	0	0	0
424	1	62	165	22.7732	0	0	0	1	NA	0	60-90	non	0	0	0	0	0	2	0	0	1	0	2	0.51	690	53	1	0	10	0	0	Dexa	35	NA	0	1	0	4	-3	-3	9	1	3	>=2	0	0	0	1	0
425	0	78	165	28.6501	1	1	1	0	0	COPD	>90	non	0	0	0	0	0	2	0	1	1	0	2	1.1	850	145	0	0	19	0	0	Dexa	56	2	0	1	0	4	-3	-3	18	1	18	>=2	0	0	0	0	0
426	0	NA	NA	NA	0	0	0	0	0	0	60-90	non	0	0	0	0	0	0	0	0	1	0	2	1.4	930	95	0	0	4	0	NA	Dexa	2	NA	NA	0	-1	4	-7	-6	4	1	4	0	0	0	0	0	0
427	0	107	180	33.0247	0	0	0	0	NA	0	>90	non	0	0	0	0	0	1	0	0	1	0	2	1.28	360	94	1	0	21	0	1	Dexa	32	NA	1	0	0	5	-7	-7	21	1	3	1	0	0	0	1	1
428	0	86	175	28.0816	1	1	0	0	NA	0	60-90	non	0	0	0	0	0	2	0	0	1	0	3	0.45	2410	176	1	1	16	0	0	Dexa	54	NA	1	0	-10	5	-7	3	26	1	11	>=2	0	0	0	1	1
429	0	NA	NA	NA	1	1	0	1	NA	0	>90	non	0	1	0	0	0	2	0	0	1	0	NA	0.8	1320	84	2	1	29	0	NA	Dexa	23	15	0	1	0	5	-2	-2	29	1	29	>=2	0	0	0	1	1
430	0	92	176	29.7004	1	0	1	0	NA	0	>90	non	0	0	0	0	0	2	0	0	1	0	2	1.35	1030	76	1	1	36	0	0	Dexa	37	NA	1	1	0	5	-7	-7	36	1	1	>=2	0	0	0	1	1
431	0	76	175	24.8163	0	1	0	0	NA	0	>90	non	0	0	0	0	0	1	0	0	1	0	3	0.72	950	55	0	0	17	0	0	Dexa	2	4	0	0	0	5	-5	-5	17	1	17	1	0	0	0	0	0
432	1	56	NA	NA	1	0	0	0	0	0	>90	non	0	0	0	0	0	2	0	0	1	0	2	0.76	900	50	0	0	5	0	NA	Dexa	73	2	0	0	0	5	-13	-13	5	1	5	>=2	0	0	0	0	0
433	0	NA	NA	NA	1	1	1	1	NA	0	45-60	non	0	1	0	0	0	2	0	0	1	0	4	0.26	840	108	2	1	4	0	NA	Dexa	39	15	0	1	0	5	0	0	4	1	4	>=2	1	0	0	1	1
434	1	85	165	31.2213	1	0	0	0	NA	0	>90	non	0	0	0	0	0	2	NA	0	1	0	2	0.73	740	58	1	1	11	0	1	Dexa	7	NA	0	0	0	5	-5	-5	11	1	8	>=2	0	0	0	1	1
435	0	79	180	24.3827	0	1	0	0	1	0	>90	non	0	0	0	0	0	1	NA	0	1	0	2	0.77	490	56	0	0	8	0	0	Dexa	4	2	0	0	0	5	0	0	8	1	8	1	0	0	0	0	0
436	0	75	170	25.9516	1	0	0	0	1	COPD	>90	non	0	0	0	0	0	2	NA	0	1	0	2	1.12	550	97	0	0	12	0	0	Dexa	95	4	0	0	0	5	-9	-9	12	1	12	>=2	0	0	0	0	0
437	0	75	162	28.578	1	0	1	0	0	0	>90	non	0	0	0	0	0	2	0	0	1	0	2	0.6	1450	84	0	0	7	0	0	Dexa	68	2	0	1	0	5	-2	-2	7	1	7	>=2	0	0	0	0	0
438	0	NA	NA	NA	1	0	0	0	NA	0	>90	non	0	0	0	0	0	1	NA	0	1	0	0	1.35	640	85	0	0	9	0	NA	Dexa	2	1	0	0	4	4	-7	-11	5	1	5	1	0	0	0	0	0
439	1	90	162	34.2936	0	1	0	0	0	0	>90	non	0	0	0	0	0	2	NA	0	1	0	2	1.65	510	75	1	0	26	0	1	Dexa	42	NA	1	0	0	5	-2	-2	26	1	1	>=2	0	0	0	1	1
440	1	NA	150	NA	0	0	0	0	0	0	0	non	0	0	0	0	0	0	NA	NA	1	0	6	1.4	980	60	2	1	13	0	NA	Dexa	44	15	0	0	0	5	-1	-1	13	1	13	0	0	0	0	1	1
441	0	85	170	29.4118	1	0	0	0	NA	0	>90	NA	0	0	0	0	0	1	0	0	1	0	0	0.27	540	72	0	0	14	0	0	Dexa	2	2	0	0	5	4	0	-5	9	1	9	1	0	0	NA	0	0
442	1	65	163	24.4646	1	0	0	0	NA	Asthma	>90	non	0	0	0	0	0	2	0	0	1	0	1	0.5	242	39	0	0	5	0	0	Dexa	86	1	0	0	0	5	-15	-15	5	1	5	>=2	0	0	0	0	0
443	0	106	197	27.3133	1	1	0	0	0	0	30-45	non	0	0	0	0	0	2	0	1	1	0	3	0.39	8420	176	0	0	11	0	0	Dexa	289	3	0	0	-2	5	-7	-5	13	1	13	>=2	1	0	0	0	0
444	0	77	170	26.6436	1	0	1	1	0	COPD	30-45	non	0	0	0	0	0	2	0	0	1	0	2	0.33	1040	214	0	0	22	0	0	Dexa	82	6	0	1	0	5	-7	-7	22	1	22	>=2	1	0	0	0	0
445	0	122	177	38.9416	1	0	0	0	0	0	>90	non	0	0	0	0	0	2	0	0	1	0	2	1.37	567	100	0	0	4	0	1	Dexa	30	2	0	0	0	5	-8	-8	4	1	4	>=2	0	0	0	0	0
446	0	91	191	24.9445	0	0	0	0	0	Asthma	>90	non	0	0	0	0	0	1	0	0	1	0	1	1.16	1020	97	0	0	3	0	0	Dexa	2	1	0	0	0	5	-15	-15	3	1	3	1	0	0	0	0	0
447	0	NA	NA	NA	1	1	1	1	0	0	>90	non	0	0	0	0	0	2	0	0	1	0	2	1.31	320	73	0	0	29	0	NA	Dexa	2	9	0	1	0	5	-3	-3	29	1	29	>=2	0	0	0	0	0
448	0	104	173	34.7489	1	1	1	0	NA	Autre	30-45	non	0	1	0	0	0	2	NA	0	1	0	6	1.67	980	285	1	1	8	0	1	Dexa	2	NA	1	1	0	5	-4	-4	8	1	-1	>=2	1	0	0	1	1
449	0	62	165	22.7732	1	1	1	1	NA	0	>90	non	0	1	1	0	0	2	0	0	1	0	4	0.18	1190	145	0	0	23	0	0	Dexa	51	4	0	1	0	5	-7	-7	23	1	23	>=2	0	1	0	0	0
450	0	69	175	22.5306	1	1	0	0	0	0	>90	non	0	0	0	0	0	2	0	0	1	0	5	0.58	1210	103	0	0	12	0	0	Dexa	2	5	0	0	0	5	-8	-8	10	1	10	>=2	0	0	0	0	0
451	0	94	180	29.0123	1	1	0	0	0	0	>90	non	0	0	0	0	0	2	0	0	1	0	3	1.2	620	92	0	0	19	0	0	Dexa	54	4	0	0	8	5	0	-8	11	1	11	>=2	0	0	0	0	0
452	1	89	162	33.9125	1	1	0	1	NA	0	45-60	non	0	0	0	0	0	2	NA	0	1	0	1	2.09	2230	164	1	1	17	0	1	Dexa	95	NA	0	1	0	5	-1	-1	17	1	5	>=2	1	0	0	1	1
453	0	95.5	176	30.8303	1	1	0	0	0	Asthma	>90	non	0	0	0	0	0	2	0	0	1	0	3	1.43	1140	74	0	0	6	0	1	Dexa	226	3	0	0	-1	5	-3	-2	7	1	7	>=2	0	0	0	0	0
454	0	85	165	31.2213	1	0	0	0	0	COPD	>90	non	0	0	0	0	0	2	0	0	1	0	2	1.65	1700	127	1	1	19	0	1	Dexa	35	NA	0	0	0	5	-9	-9	19	1	15	>=2	0	0	0	1	1
455	0	NA	NA	NA	0	0	0	0	0	0	>90	non	0	0	0	0	0	0	0	0	1	0	1	1.41	820	72	0	0	5	0	NA	Dexa	2	2	0	0	0	5	-11	-11	5	1	5	0	0	0	0	0	0
456	0	70	172	23.6614	0	0	1	1	NA	0	60-90	non	0	1	0	0	0	2	0	0	1	0	9	0.82	570	133	0	0	13	0	0	Dexa	45	9	0	1	0	5	-7	-7	13	1	13	>=2	0	0	0	0	0
457	1	NA	NA	NA	1	0	0	0	NA	0	60-90	non	0	0	0	0	0	2	0	0	1	0	2	1.67	890	78	0	0	8	0	NA	Dexa	2	2	0	0	0	5	-3	-3	8	1	8	>=2	0	0	0	0	0
458	0	86	176	27.7634	1	0	0	0	0	0	>90	non	0	0	0	0	0	1	0	0	1	0	3	1.04	710	71	0	0	6	0	0	Dexa	2	3	0	0	-1	5	-11	-10	7	1	7	1	0	0	0	0	0
459	0	NA	NA	NA	1	1	0	0	0	0	>90	non	0	0	0	0	0	2	0	0	1	0	5	1.38	1880	77	0	0	8	0	NA	Dexa	2	8	0	0	0	5	-10	-10	8	1	8	>=2	0	0	0	0	0
460	1	120	156	49.3097	0	0	0	0	1	Asthma	60-90	non	0	0	0	0	0	2	0	0	1	0	3	3.69	730	64	0	0	13	0	1	Dexa	42	9	0	0	0	5	-9	-9	13	1	13	>=2	0	0	0	0	0
461	0	65	180	20.0617	1	0	0	0	NA	0	>90	non	0	0	1	0	0	2	0	0	1	0	2	1.8	1710	88	0	0	26	0	0	Dexa	40	4	0	0	3	5	NA	NA	23	1	23	>=2	0	1	0	0	0
462	0	57	162	21.7193	0	0	0	0	0	0	>90	non	0	0	0	0	0	0	0	0	1	0	3	0.98	360	73	0	0	6	0	0	Dexa	46	4	0	0	-1	5	-9	-8	7	1	7	0	0	0	0	0	0
463	1	90	165	33.0579	1	1	0	0	0	0	45-60	non	0	0	0	0	0	2	1	0	1	0	4	1.44	6280	97	0	0	6	0	1	Dexa	2	4	0	0	0	5	-6	-6	6	1	6	>=2	1	0	0	0	0
464	0	102	173	34.0807	1	1	0	0	NA	0	>90	non	0	0	0	0	0	2	0	0	1	0	5	1.61	2620	74	0	0	6	0	1	Dexa	76	5	0	0	0	5	-7	-7	6	1	6	>=2	0	0	0	0	0
465	0	107	170	37.0242	1	1	1	1	NA	Autre	15-30	non	0	0	0	0	0	2	0	1	1	0	3	0.4	1950	314	0	0	10	0	1	Dexa	2	6	0	1	-10	5	-10	0	20	1	20	>=2	1	0	0	0	0
466	1	85	150	37.7778	1	1	0	0	0	0	30-45	non	0	0	0	0	0	2	0	0	1	0	1	1.01	3330	110	1	0	29	0	1	Dexa	21	NA	0	0	0	5	-5	-5	29	1	8	>=2	1	0	0	1	0
467	1	74	163	27.852	1	1	0	0	0	0	>90	non	0	0	0	0	0	2	0	0	1	0	2	1.27	1680	57	0	0	6	0	0	Dexa	2	2	0	0	-1	5	-7	-6	7	1	7	>=2	0	0	0	0	0
468	0	63	NA	NA	0	0	0	0	0	Asthma	60-90	non	0	0	0	0	0	1	0	0	1	0	2	1.05	1480	85	0	0	9	0	NA	Dexa	96	2	0	0	-1	5	-27	-26	10	1	10	1	0	0	0	0	0
469	1	80	174	26.4236	1	1	0	0	0	0	>90	non	0	1	0	0	0	2	1	0	1	0	5	1.27	20000	83	0	0	9	0	0	Dexa	238	6	0	0	-1	5	-4	-3	10	1	10	>=2	0	0	0	0	0
470	0	NA	NA	NA	0	0	0	0	0	0	60-90	non	0	0	0	0	0	0	0	0	1	0	4	0.95	1620	82	0	0	8	0	NA	Dexa	75	4	0	0	0	5	-9	-9	8	1	8	0	0	0	0	0	0
471	1	NA	NA	NA	0	0	0	0	0	0	60-90	non	0	1	0	0	0	2	0	0	1	0	3	1.07	1210	83	0	0	9	0	NA	Dexa	88	4	0	0	0	5	-3	-3	9	1	9	>=2	0	0	0	0	0
472	1	94	165	34.5271	0	0	0	0	0	0	>90	non	0	0	0	0	0	0	NA	0	1	0	2	2.01	440	56	0	0	3	0	1	Dexa	2	2	0	0	-1	5	-12	-11	4	1	4	0	0	0	0	0	0
473	0	84	164	31.2314	1	0	0	0	0	Asthma	>90	non	0	0	0	0	0	2	0	0	1	0	2	0.96	270	69	0	0	7	0	1	Dexa	26	2	0	0	0	5	-5	-5	7	1	7	>=2	0	0	0	0	0
474	1	48	168	17.0068	1	0	0	0	0	COPD	60-90	non	0	0	0	0	0	2	0	1	1	0	1	0.83	1480	84	0	0	11	0	0	Dexa	68	1	0	0	-1	5	-12	-11	12	1	12	>=2	0	0	0	0	0
475	0	70	155	29.1363	0	0	0	0	0	0	60-90	non	0	0	0	0	0	0	0	0	1	0	5	1.1	1540	93	0	0	4	0	0	Dexa	2	5	0	0	-1	5	-11	-10	5	1	5	0	0	0	0	0	0
476	1	74.2	NA	NA	0	1	0	0	0	COPD	>90	non	0	0	0	0	0	2	0	0	1	0	1	1.78	720	71	0	0	6	0	NA	Dexa	93	2	0	0	0	5	-7	-7	6	1	6	>=2	0	0	0	0	0
477	0	80	NA	NA	0	0	0	0	NA	0	>90	non	0	0	0	0	0	1	0	0	1	0	2	0.64	720	86	0	0	6	0	NA	Dexa	50	2	0	0	-1	5	-9	-8	7	1	7	1	0	0	0	0	0
478	1	NA	NA	NA	1	1	0	1	NA	0	45-60	non	0	0	0	0	0	2	0	0	1	0	3	1.07	1560	102	0	0	10	0	NA	Dexa	2	2	0	1	-1	5	-3	-2	11	1	11	>=2	1	0	0	0	0
479	0	67	169	23.4586	1	0	0	0	0	0	60-90	non	0	0	0	0	0	2	0	0	1	0	NA	0.7	1340	113	1	1	13	0	0	Dexa	2	NA	1	0	-1	5	-14	-13	14	1	2	>=2	0	0	0	1	1
480	0	83	175	27.102	0	1	0	0	0	0	>90	non	0	0	0	0	0	1	0	0	1	0	3	0.7	430	71	0	0	11	0	0	Dexa	30	4	0	0	0	5	-5	-5	11	1	11	1	0	0	0	0	0
481	0	54	167	19.3625	1	0	1	1	0	0	60-90	non	0	1	0	0	0	2	NA	0	1	0	1	2.29	1020	94	2	1	11	0	0	Dexa	97	12	0	1	2	5	-7	-9	9	1	9	>=2	0	0	0	1	1
482	1	NA	NA	NA	1	1	1	0	0	0	60-90	non	0	0	0	0	0	2	0	0	1	0	3	0.5	1490	63	0	0	9	0	NA	Dexa	2	5	0	1	-1	5	-11	-10	10	1	10	>=2	0	0	0	0	0
483	0	84	185	24.5435	1	0	0	0	0	COPD	60-90	non	0	0	0	0	0	2	0	0	1	0	3	0.78	3980	NA	1	0	-44127	0	0	Dexa	NA	NA	0	0	-1	5	-7	-6	90	0	4	>=2	0	0	0	1	0
484	0	NA	NA	NA	1	1	1	1	1	0	60-90	non	0	0	0	0	0	2	0	0	1	0	2	0.6	490	100	0	0	3	0	NA	Dexa	66	2	0	1	-1	5	-8	-7	4	1	4	>=2	0	0	0	0	0
485	0	NA	NA	NA	0	0	0	0	NA	0	>90	non	0	0	0	0	0	0	0	0	1	0	2	0.63	2100	86	0	0	7	0	NA	Dexa	314	2	0	0	-1	5	-8	-7	8	1	8	0	0	0	0	0	0
486	0	NA	176	NA	0	0	0	0	0	0	60-90	non	0	0	0	0	0	1	0	0	1	0	4	1	540	85	1	1	19	0	NA	Dexa	87	11	1	0	0	5	-7	-7	19	1	3	1	0	0	0	1	1
487	0	100	182	30.1896	1	0	0	0	0	0	>90	non	0	0	0	0	0	2	NA	0	1	0	2	0.67	560	70	0	0	21	0	1	Dexa	2	8	0	0	2	5	-1	-3	19	1	19	>=2	0	0	0	0	0
488	1	57	163	21.4536	1	1	1	0	0	0	60-90	non	0	1	1	1	0	2	0	0	1	0	1	1.61	2740	90	0	0	11	0	0	Dexa	2	1	0	1	NA	5	-2	NA	NA	1	NA	>=2	0	1	0	0	0
301	0	75	174	25	0	1	0	0	0	0	>90	non	0	0	0	0	0	1	0	0	1	0	NA	0.94	1190	116	1	0	NA	NA	0	Dexa	87	6	0	0	4	4	-7	-11	0	1	0	1	0	0	0	1	0
302	0	NA	NA	NA	0	0	0	0	0	0	>90	non	0	1	0	0	0	1	NA	0	1	0	NA	0.38	99	86	1	1	NA	NA	NA	Dexa	200	NA	1	0	0	5	-8	-8	2	1	2	1	0	0	0	1	1
304	1	NA	156	NA	1	1	0	0	0	0	45-60	non	0	0	0	0	0	2	0	0	1	0	1	1.82	360	60	0	0	NA	NA	NA	Dexa	74	2	0	0	1	5	-9	-10	13	1	13	>=2	1	0	0	0	0
305	0	NA	165	NA	1	1	0	0	0	0	60-90	non	0	0	0	0	0	2	0	0	1	0	15	5.4	99	102	1	0	NA	NA	NA	Dexa	93	15	1	0	2	4	-3	-5	2	1	2	>=2	0	0	0	1	1
306	0	NA	NA	NA	1	1	1	1	0	0	45-60	non	0	1	0	0	0	2	0	0	1	0	4	1.36	1320	179	0	0	NA	NA	NA	Dexa	55	15	0	1	3	4	-7	-10	6	1	6	>=2	1	0	0	0	0
307	1	NA	165	NA	0	1	0	0	0	0	>90	non	0	0	0	0	0	1	NA	0	1	0	NA	1.46	340	67	0	0	NA	NA	NA	Dexa	39	1	0	0	-86	4	-7	79	90	1	90	1	0	0	0	0	0
308	0	89	178	28.0899	0	0	0	0	0	0	>90	non	0	0	0	0	0	1	0	0	1	0	4.5	1.25	380	102	0	0	NA	NA	0	Dexa	42	5	0	0	0	5	-5	-5	10	1	10	1	0	0	0	0	0
309	1	66	165	24.2424	1	0	0	1	0	0	60-90	non	0	1	0	0	0	1	0	0	1	0	5	0.6	2000	49	0	0	NA	NA	0	Dexa	2	6	0	1	1	5	-13	-14	20	1	20	1	0	0	0	0	0
310	0	129	185	37.6917	0	0	0	0	0	1	>90	non	0	0	0	0	0	2	0	0	1	0	1	1.32	810	69	0	0	NA	NA	1	Dexa	69	4	0	0	0	5	-13	-13	7	1	7	>=2	0	0	0	0	0
311	1	59	153	25.204	1	0	0	1	0	1	30-45	non	0	1	0	0	0	2	NA	1	1	0	2	1.3	740	161	0	0	NA	NA	0	Dexa	2	3	0	1	1	5	-1	-2	11	1	11	>=2	1	0	0	0	0
312	0	66	170	22.8374	1	0	0	0	1	0	>90	non	0	1	0	0	0	1	0	1	1	0	9	0.67	2850	129	0	0	NA	NA	0	Dexa	94	15	0	0	0	5	-15	-15	24	1	24	1	0	0	0	0	0
313	1	73	147	33.7	1	1	0	0	NA	0	>90	non	0	1	0	0	0	2	0	0	1	0	0	1.63	1060	126	0	0	NA	NA	1	Dexa	287	2	0	0	1	5	-2	-3	9	1	9	>=2	0	0	0	0	0
314	0	71	169	24.9	1	0	1	0	NA	0	>90	non	0	0	0	0	0	2	0	0	1	0	5	0.66	800	89	1	0	NA	NA	0	Dexa	2	NA	0	1	0	5	-4	-4	25	1	7	>=2	0	0	0	1	0
315	1	80	142	39	1	0	0	0	0	0	>90	non	0	0	0	0	0	2	0	0	1	0	NA	0.67	900	115	0	0	NA	NA	1	Dexa	36	2	0	0	1	5	-14	-15	9	1	9	>=2	0	0	0	0	0
316	0	101	166	36.7	1	1	0	0	NA	0	45-60	non	0	1	1	0	0	2	0	0	1	0	NA	0.2	1050	143	1	1	NA	NA	1	Dexa	296	NA	1	0	-2	5	-2	0	15	1	2	>=2	1	1	0	1	1
317	1	56.4	168	20	1	0	0	0	NA	0	60-90	non	0	0	0	0	0	1	0	0	1	0	NA	0.71	830	86	1	1	NA	NA	0	Dexa	50	NA	0	0	0	5	-5	-5	7	1	4	1	0	0	0	1	1
318	1	66	166	24	0	0	0	0	0	0	>90	non	0	0	0	0	0	0	0	0	1	0	6	0.61	10510	51	0	0	NA	NA	0	Dexa	2	10	0	0	0	5	-11	-11	13	1	13	0	0	0	0	0	0
319	1	77	175	25.1	1	0	0	0	NA	0	>90	non	0	0	0	0	0	1	0	0	1	0	NA	1.21	3440	75	0	0	NA	NA	0	Dexa	2	4	0	0	-1	5	-7	-6	5	1	5	1	0	0	0	0	0
320	0	131	170	45	0	0	0	0	NA	0	>90	non	0	0	0	0	0	1	0	0	1	0	NA	3.83	270	96	1	0	NA	NA	1	Dexa	39	NA	0	0	0	5	-8	-8	28	1	2	1	0	0	0	1	0
321	1	45.9	155	19.1	1	0	0	0	0	1	>90	non	0	1	0	0	0	2	NA	1	1	0	1	0.7	NA	92	0	0	NA	NA	0	Dexa	34	3	0	0	0	5	-2	-2	28	1	28	>=2	0	0	0	0	0
322	1	82	162	31.2	0	0	0	0	NA	0	>90	non	0	0	0	0	0	1	NA	0	1	0	1	0.86	1540	70	0	0	NA	NA	1	Dexa	2	2	0	0	2	5	-3	-5	14	1	14	1	0	0	0	0	0
323	1	85	155	35.4	1	1	0	0	NA	0	45-60	non	0	0	0	0	0	2	NA	0	1	0	1	3.1	650	83	0	0	NA	NA	1	Dexa	65	2	0	0	6	5	-1	-7	13	1	13	>=2	1	0	0	0	0
324	0	64	167	22.9	0	0	0	0	NA	1	>90	non	0	0	0	0	0	1	0	1	1	0	2.5	0.3	1190	94	0	0	NA	NA	0	Dexa	2	3	0	0	0	5	-4	-4	13	1	13	1	0	0	0	0	0
325	0	NA	NA	NA	0	0	0	0	1	0	>90	non	0	0	0	0	0	0	0	1	1	0	0	0.34	3250	175	0	0	NA	NA	NA	Dexa	389	2	0	0	7	4	-6	-13	5	1	5	0	0	0	0	0	0
326	1	NA	167	NA	1	0	1	1	NA	0	30-45	non	0	0	0	0	0	2	NA	1	1	0	1	1.02	1200	135	0	0	NA	NA	NA	Dexa	32	2	0	1	0	5	0	0	16	1	16	>=2	1	0	0	0	0
327	0	NA	170	NA	1	1	0	0	0	0	45-60	non	0	1	0	0	0	2	0	1	1	0	4	0.82	570	132	0	0	NA	NA	NA	Dexa	2	4	0	0	0	5	-2	-2	22	1	22	>=2	1	0	0	0	0
328	1	NA	146	NA	0	1	1	1	NA	0	15-30	non	0	0	0	0	0	1	NA	1	1	0	15	0.4	1250	161	2	1	NA	NA	NA	Dexa	293	15	0	1	5	5	-16	-21	7	1	7	1	1	0	0	1	1
329	1	NA	180	NA	0	0	0	0	0	0	>90	non	0	0	0	0	0	1	0	0	1	0	0	1.2	1740	66	0	0	NA	NA	NA	Dexa	2	6	0	0	0	5	-5	-5	6	1	6	1	0	0	0	0	0
330	1	NA	160	NA	1	1	0	0	0	1	>90	non	0	0	0	0	0	2	0	0	1	0	1	1.62	5380	92	0	0	NA	NA	NA	Dexa	2	6	0	0	0	5	-7	-7	19	1	19	>=2	0	0	0	0	0
331	1	87	183	25.9787	0	1	0	0	0	0	>90	non	0	0	0	0	0	0	0	1	1	0	NA	0.9	1600	140	1	1	NA	NA	0	Dexa	87	NA	1	0	0	5	-15	-15	27	1	5	0	0	0	0	1	1
332	1	70	160	27.3438	0	0	0	0	0	0	>90	non	0	1	0	0	0	0	0	1	1	0	NA	0.54	1100	78	1	0	NA	NA	0	Dexa	2	NA	0	0	0	5	-6	-6	13	1	1	0	0	0	0	1	0
333	0	104.2	173	34.8157	1	1	1	1	NA	1	45-60	non	0	1	0	0	0	2	0	1	1	0	NA	1.67	980	285	1	1	NA	NA	1	Dexa	2	NA	1	1	-3	5	-3	0	12	1	5	>=2	1	0	0	1	1
334	1	60	160	23.4375	0	0	0	0	NA	0	45-60	non	0	1	0	0	0	0	0	0	1	0	1	0.74	1140	73	0	0	NA	NA	0	Dexa	2	1	0	0	0	5	0	0	19	1	19	0	1	0	0	0	0
335	1	88.9	169	31.1264	0	0	1	1	NA	1	60-90	non	0	0	0	0	0	2	NA	0	1	0	NA	2.9	2700	72	2	1	NA	NA	1	Dexa	90	5	0	1	-3	5	-3	0	6	1	1	>=2	0	0	0	1	1
336	1	105	164	39	0	0	0	0	NA	0	>90	non	0	0	0	0	0	1	0	1	1	0	5	1.12	1110	59	1	0	NA	NA	1	Dexa	89	NA	0	0	-1	5	-5	-4	12	1	2	1	0	0	0	1	0
337	0	NA	NA	NA	0	0	0	0	0	0	>90	non	0	1	0	0	0	0	0	1	1	0	NA	0.63	1360	73.6	2	1	NA	NA	NA	Dexa	2	15	0	0	-5	5	-5	0	9	1	9	0	0	0	0	1	1
339	0	68	178	21.4619	0	1	0	0	NA	0	>90	non	0	0	0	0	0	0	0	1	1	0	6	1.24	520	107	1	0	NA	NA	0	Dexa	2	NA	0	0	2	4	-3	-5	26	1	7	0	0	0	0	1	0
340	0	NA	NA	NA	0	0	0	0	NA	0	>90	non	0	0	0	0	0	0	0	0	1	0	NA	1	720	84	0	0	NA	NA	NA	Dexa	2	6	0	0	0	5	-4	-4	9	1	2	0	0	0	0	0	0
341	0	106.3	180	32.8086	0	0	0	0	0	0	>90	non	0	0	0	0	0	1	NA	1	1	0	NA	0.72	1100	103	1	0	NA	NA	1	Dexa	72	NA	1	0	0	5	-5	-5	44	1	1	1	0	0	0	1	1
342	0	66.5	170	23.0104	1	0	0	0	0	0	60-90	non	0	0	0	0	0	1	0	0	1	0	NA	0.74	1370	74	1	0	NA	NA	0	Dexa	2	NA	0	0	0	5	-10	-10	11	1	1	1	0	0	0	1	0
343	0	NA	NA	NA	0	0	0	0	NA	0	>90	non	0	0	0	0	0	0	0	0	1	0	NA	0.93	530	112	0	0	NA	NA	NA	Dexa	90	4	0	0	-1	5	-14	-13	7	1	2	0	0	0	0	0	0
344	0	94	179	29.3374	0	0	0	1	NA	0	>90	non	0	0	0	0	0	0	0	1	1	0	NA	0.96	570	104	1	0	NA	NA	0	Dexa	2	NA	1	1	-1	5	-10	-9	56	1	3	0	0	0	0	1	1
345	1	62.5	NA	NA	1	0	0	0	1	1	>90	non	0	1	0	0	0	2	0	0	1	0	6	0.96	3000	98	0	0	NA	NA	NA	Dexa	2	6	0	0	0	5	-2	-2	18	1	18	>=2	0	0	0	0	0
346	1	80	167	28.6851	1	1	1	0	NA	0	60-90	non	0	1	0	0	0	2	1	1	1	0	2	0.5	9000	80	0	0	NA	NA	0	Dexa	44	2	0	1	0	5	0	0	40	1	40	>=2	0	0	0	0	0
347	0	100	NA	NA	0	0	0	0	NA	0	>90	non	1	0	0	0	0	1	1	0	1	0	3	1.29	1180	61	0	0	NA	NA	NA	Dexa	98	6	0	0	0	5	-10	-10	9	1	9	1	0	0	0	0	0
348	0	NA	NA	NA	0	0	0	0	NA	0	>90	non	0	0	0	0	0	0	0	0	1	0	2	0.86	1160	105	0	0	NA	NA	NA	Dexa	2	3	0	0	1	5	0	-1	9	1	9	0	0	0	0	0	0
349	1	NA	NA	NA	0	0	0	0	NA	0	>90	non	0	1	0	0	0	0	0	0	1	0	1	0.67	2170	86	0	0	NA	NA	NA	Dexa	26	4	0	0	5	4	0	-5	13	1	13	0	0	0	0	0	0
350	0	NA	187	NA	0	0	0	0	1	0	>90	non	0	0	0	0	0	0	0	0	1	0	NA	1.01	2280	81	0	0	NA	NA	NA	Dexa	2	4	0	0	-2	5	-12	-10	10	1	10	0	0	0	0	0	0
352	0	95	185	27.7575	0	0	0	0	NA	0	>90	non	0	0	0	0	0	0	1	1	1	0	NA	1.94	4160	75	0	0	NA	NA	0	Dexa	2	3	0	0	-1	5	-12	-11	6	1	6	0	0	0	0	0	0
353	0	90	180	27.7778	0	0	0	0	0	0	>90	non	0	0	0	0	0	0	1	1	1	0	NA	0.61	1350	93	1	0	NA	NA	0	Dexa	2	NA	1	0	-1	5	-7	-6	3	1	-3	0	0	0	0	1	1
354	0	100	165	36.7309	1	1	0	0	1	0	>90	non	0	0	0	0	0	2	0	1	1	0	NA	0.47	1710	130	0	0	NA	NA	1	Dexa	97	5	0	0	-3	5	-4	-1	12	1	12	>=2	0	0	0	0	0
355	1	120	158	48.0692	1	0	0	0	NA	0	>90	non	0	0	0	0	0	2	0	1	1	0	NA	1.2	680	196	0	0	NA	NA	1	Dexa	91	6	0	0	-1	5	-11	-10	15	1	15	>=2	0	0	0	0	0
360	0	86	176	0	1	1	0	0	NA	0	>90	non	0	0	0	0	0	2	0	1	1	0	NA	1.04	710	71	0	0	NA	NA	0	Dexa	2	3	0	0	-1	5	-11	-10	7	1	7	>=2	0	0	0	0	0
361	0	84	164	0	1	0	0	0	0	0	>90	non	0	0	0	0	0	2	0	0	1	0	NA	1.11	270	69	0	0	NA	NA	0	Dexa	26	2	0	0	0	5	-4	-4	7	1	7	>=2	0	0	0	0	0
363	0	80	178	0	0	0	0	0	NA	0	>90	non	0	0	0	0	0	0	0	1	1	0	NA	0.64	720	86	0	0	NA	NA	0	Dexa	50	2	0	0	-1	5	-9	-8	7	1	7	0	0	0	0	0	0
364	0	71	172	0	1	0	0	0	0	0	60-90	non	0	0	0	0	0	2	0	NA	1	0	NA	0.7	1340	113	1	1	NA	NA	0	Dexa	2	NA	1	0	-2	5	-14	-12	15	1	3	>=2	0	0	0	1	1
366	0	NA	NA	NA	0	0	0	0	NA	0	>90	non	0	0	0	0	0	0	0	1	1	0	NA	0.63	2100	86	0	0	NA	NA	NA	Dexa	314	2	0	0	-149	5	-8	141	90	1	90	0	0	0	0	0	0
367	1	NA	160	NA	0	0	0	0	0	0	>90	non	0	0	0	0	0	0	0	0	1	0	NA	0.89	490	59	0	0	NA	NA	NA	Dexa	65	1	0	0	-1	5	-6	-5	13	1	13	0	0	0	0	0	0
368	0	NA	175	NA	1	1	1	0	NA	0	>90	non	0	1	0	0	0	2	0	1	1	0	NA	0.8	1320	84	2	1	NA	NA	NA	Dexa	23	15	0	1	-2	5	-3	-1	29	1	29	>=2	0	0	0	1	1
369	0	80	164	0	1	1	1	1	NA	0	45-60	non	0	1	0	0	0	2	0	0	1	0	NA	1.1	840	108	0	0	NA	NA	0	Dexa	39	15	0	1	-1	5	-3	-2	4	1	4	>=2	1	0	0	0	0
[truncated: 20 more columns]
